# Supplementary material for: Dissection of the IDA promoter identifies WRKY transcription factors as abscission regulators in Arabidopsis
Source: J Exp Bot. 2024 Jan 31;75(8):2417–34. doi: 10.1093/jxb/erae014 (PMC11016851; doi:10.1093/jxb/erae014)
Supplement: erae014_suppl_Supplementary_Tables_S3 [file erae014_suppl_supplementary_tables_s3.xlsx]

## Sheet: Sheet1
Supplemental Table S3. pIDA promoter sequences.
Promoter	Sequence
pIDA	TTGTTATTGCATCTTATTTCTATAGCATTATTTTGTTTTAAATTATTTAGCGTATTTACAAAATATAGTTTTGATATCTCGAAGTTCATTAGAAAAACTTCCAAGTATTTTTTTTTTAGATCATACAATCATAAAATTAAATAACAGACTTACCTAGTTTAAATTTACTGTGTATCAATGATTCAATGTATGATACGGTCGGTTCTTACCTAGTTAAAATTTGTTTTTTTTTAGTATATGTAAAGATCTACCTGTTTCCATCAAATTAGAAGAATTGTATGATTTTATGCGACATGTCTAATCGTAGGAGGTATGTTGGAACTTTATTTTATTTTGGCATTTCATAAAGGAAATATAAAAAATTCTATTTAGGTAAAAATAATAATCCGTGACTAAGTC…
pIDA(ERF-)	TTGTTATTGCATCTTATTTCTATAGCATTATTTTGTTTTAAATTATTTAGCGTATTTACAAAATATAGTTTTGATATCTCGAAGTTCATTAGAAAAACTTCCAAGTATTTTTTTTTTAGATCATACAATCATAAAATTAAATAACAGACTTACCTAGTTTAAATTTACTGTGTATCAATGATTCAATGTATGATACGGTCGGTTCTTACCTAGTTAAAATTTGTTTTTTTTTAGTATATGTAAAGATCTACCTGTTTCCATCAAATTAGAAGAATTGTATGATTTTATGCGACATGTCTAATCGTAGGAGGTATGTTGGAACTTTATTTTATTTTGGCATTTCATAAAGGAAATATAAAAAATTCTATTTAGGTAAAAATAATAATCCGTGACTAAGTC…
pIDA(WRKY-)	TTGTTATTGCATCTTATTTCTATAGCATTATTTTGTTTTAAATTATTTAGCGTATTTACAAAATATAGTTTTGATATCTCGAAGTTCATTAGAAAAACTTCCAAGTATTTTTTTTTTAGATCATACAATCATAAAATTAAATAACAGACTTACCTAGTTTAAATTTACTGTGTATCAATGATTCAATGTATGATACGGTCGGTTCTTACCTAGTTAAAATTTGTTTTTTTTTAGTATATGTAAAGATCTACCTGTTTCCATCAAATTAGAAGAATTGTATGATTTTATGCGACATGTCTAATCGTAGGAGGTATGTTGGAACTTTATTTTATTTTGGCATTTCATAAAGGAAATATAAAAAATTCTATTTAGGTAAAAATAATAATCCGTGACTAAGTC…
